# Supplementary material for: Urinary [TIMP-2] × [IGFBP7] and serum procalcitonin to predict and assess the risk for short-term outcomes in septic and non-septic critically ill patients
Source: Ann Intensive Care. 2020 Apr 21;10:46. doi: 10.1186/s13613-020-00665-9 (PMC7174532; doi:10.1186/s13613-020-00665-9)
Supplement: Supplementary file 1 — Additional file 1. ROC curve analysis for [TIMP-2] × [IGFBP7], procalcitonine and the combination of the two biomarkers. [file 13613_2020_665_MOESM1_ESM.xlsx]

## Sheet: Foglio1
Variables	AUC	95% CI	SE	optimal cut-off	Correctly classified	Sens	Spec	LR+	LR-
ANALYSIS COHORT
[TIMP-2]x[IGFBP7]	0.75	0.70-0.79	0.02	0.36	71.4	0.83	0.59	2.02439	0.288136
PCT	0.79	0.74-0.93	0.02	0.49	68.6	0.79	0.67	2.39394	0.313433
Probabilities ([TIMP-2]x[IGFBP7]_PCT)	0.81	0.77-0.86	0.02	0.35	75.7	0.78	0.73	2.88889	0.30137
SEPSIS
[TIMP-2]x[IGFBP7]	0.76	0.69-0.83	0.04	0.37	64.1	0.87	0.59	2.12195	0.220339
PCT	0.78	0.71-0.85	0.03	1.17	65.7	0.88	0.55	1.95556	0.218182
Probabilities ([TIMP-2]x[IGFBP7]_PCT)	0.82	0.76-0.88	0.03	0.54	76	0.78	0.73	2.88889	0.30137
NON-SEPSIS
[TIMP-2]x[IGFBP7]	0.71	0.64-0.79	0.04	0.36	75.8	0.77	0.59	1.87805	0.389831
PCT	0.77	0.70-0.83	0.03	0.49	74.2	0.6	0.84	3.75	0.47619
Probabilities ([TIMP-2]x[IGFBP7]_PCT)	0.78	0.72-0.85	0.03	0.29	77	0.71	0.79	3.38095	0.367089
[TIMP-2]x[IGFBP7] tissue inhibitor metalloprotease 2 and insulin-like growth factor binding protein product, PCT procalcitonin, AUC area under the curve, Sens sensitivity, Spec specificity, LR likelihood ratio.
